# Supplementary material for: Characterization of Three Types of Elongases from Different Fungi and Site-Directed Mutagenesis
Source: J Fungi (Basel). 2024 Feb 3;10(2):129. doi: 10.3390/jof10020129 (PMC10890106; doi:10.3390/jof10020129)
Supplement: Supplementary file 1 [file jof-10-00129-s001.zip]

Archive with 1 entries (1 files):
- jof-2845633-supplementary.pdf
